# Supplementary material for: White Adipose Tissue Depots Respond to Chronic Beta-3 Adrenergic Receptor Activation in a Sexually Dimorphic and Depot Divergent Manner
Source: Cells. 2021 Dec 8;10(12):3453. doi: 10.3390/cells10123453 (PMC8700379; doi:10.3390/cells10123453)
Supplement: Supplementary file 1 [file cells-10-03453-s001.zip]

Archive with 1 entries (1 files):
- cells-1349686-final-supplementary.pdf
